# Supplementary material for: The Evidence That 25(OH)D3 and VK2 MK-7 Vitamins Influence the Proliferative Potential and Gene Expression Profiles of Multiple Myeloma Cells and the Development of Resistance to Bortezomib
Source: Nutrients. 2022 Dec 6;14(23):5190. doi: 10.3390/nu14235190 (PMC9736786; doi:10.3390/nu14235190)
Supplement: Supplementary file 1 [file nutrients-14-05190-s001.zip]

Archive with 1 entries (1 files):
- nutrients-2014332-supplementary.pdf
